# Supplementary material for: Rapid HPLC Method for Determination of Isomaltulose in the Presence of Glucose, Sucrose, and Maltodextrins in Dietary Supplements
Source: Foods. 2020 Aug 24;9(9):1164. doi: 10.3390/foods9091164 (PMC7555359; doi:10.3390/foods9091164)
Supplement: Supplementary file 1 [file foods-09-01164-s001.zip]

Archive with 1 entries (1 files):
- foods-888589-supplementary.rar
